# Supplementary material for: Evaluation of the Impact of Alternanthera philoxeroides (Mart.) Griseb. Extract on Memory Impairment in D-Galactose-Induced Brain Aging in Mice through Its Effects on Antioxidant Enzymes, Neuroinflammation, and Telomere Shortening
Source: Molecules. 2024 Jan 19;29(2):503. doi: 10.3390/molecules29020503 (PMC10818586; doi:10.3390/molecules29020503)
Supplement: Supplementary file 1 [file molecules-29-00503-s001.zip]

Archive with 1 entries (1 files):
- molecules-2727087-supplementary.pdf
